# Supplementary material for: New Acyl Derivatives of 3-Aminofurazanes and Their Antiplasmodial Activities
Source: Pharmaceuticals (Basel). 2021 Apr 27;14(5):412. doi: 10.3390/ph14050412 (PMC8145535; doi:10.3390/ph14050412)
Supplement: Supplementary file 1 [file pharmaceuticals-14-00412-s001.zip]

Archive with 1 entries (1 files):
- pharmaceuticals-1182101-supplementary.pdf
